# Supplementary material for: Modeling and NMR Data Elucidate the Structure of a G-Quadruplex–Ligand Interaction for a Pu22T-Cyclometalated Iridium(III) System
Source: J Phys Chem B. 2024 Nov 19;128(47):11634–43. doi: 10.1021/acs.jpcb.4c06262 (PMC11613442; doi:10.1021/acs.jpcb.4c06262)
Supplement: Supplementary file 2 — jp4c06262_si_002.txt [file jp4c06262_si_002.txt]

REMARK  1 active torsions:
REMARK  status: ('A' for Active; 'I' for Inactive)
REMARK    1  A    between atoms: C35_43  and  C36_44 
ROOT
ATOM      1 Ir1  UNK     1       9.946  16.556  15.868  1.00  2.84     1.800 Ir
ATOM      2  N1  UNK     1       8.997  18.141  15.007  1.00  3.03    -0.560 N 
ATOM      3  N2  UNK     1      11.104  15.193  16.851  1.00  3.60    -0.560 N 
ATOM      4  N3  UNK     1       9.529  15.259  14.212  1.00  2.86    -0.058 N 
ATOM      5  N4  UNK     1       8.175  15.533  16.495  1.00  3.03    -0.058 N 
ATOM      6  N5  UNK     1       5.468  11.643  15.143  1.00  3.52    -0.227 NA
ATOM      7  N6  UNK     1       6.607  11.418  13.245  1.00  3.29    -0.338 N 
ATOM      8  H6A UNK     1       6.856  11.099  12.487  1.00  3.95     0.167 HD
ATOM      9  C1  UNK     1      12.866  17.070  15.018  1.00  4.51     0.013 A 
ATOM     10  C2  UNK     1      13.826  17.840  14.362  1.00  5.29     0.001 A 
ATOM     11  C3  UNK     1      13.485  18.992  13.730  1.00  5.69     0.001 A 
ATOM     12  C4  UNK     1      12.186  19.424  13.747  1.00  5.08     0.014 A 
ATOM     13  C5  UNK     1      11.224  18.686  14.414  1.00  3.55     0.004 A 
ATOM     14  C6  UNK     1      11.535  17.499  15.058  1.00  3.18    -0.313 A 
ATOM     15  C7  UNK     1       9.813  19.090  14.459  1.00  3.24     0.067 A 
ATOM     16  C8  UNK     1       9.293  20.295  14.021  1.00  4.55     0.032 A 
ATOM     17  C9  UNK     1       7.952  20.520  14.113  1.00  5.17     0.004 A 
ATOM     18  C10 UNK     1       7.131  19.548  14.606  1.00  4.51     0.019 A 
ATOM     19  C11 UNK     1       7.688  18.367  15.037  1.00  3.61     0.117 A 
ATOM     20  C12 UNK     1      11.484  14.005  16.367  1.00  5.05     0.117 A 
ATOM     21  C13 UNK     1      12.342  13.180  17.032  1.00  6.41     0.019 A 
ATOM     22  C14 UNK     1      12.825  13.571  18.249  1.00  7.17     0.004 A 
ATOM     23  C15 UNK     1      12.444  14.769  18.770  1.00  6.06     0.032 A 
ATOM     24  C16 UNK     1      11.572  15.590  18.074  1.00  4.19     0.067 A 
ATOM     25  C17 UNK     1      11.077  16.890  18.505  1.00  3.85     0.004 A 
ATOM     26  C18 UNK     1      11.372  17.456  19.752  1.00  5.75     0.014 A 
ATOM     27  C19 UNK     1      10.869  18.674  20.081  1.00  6.36     0.001 A 
ATOM     28  C20 UNK     1      10.082  19.353  19.203  1.00  5.84     0.001 A 
ATOM     29  C21 UNK     1       9.800  18.834  17.944  1.00  4.43     0.013 A 
ATOM     30  C22 UNK     1      10.272  17.576  17.567  1.00  3.18    -0.313 A 
ATOM     31  C23 UNK     1      10.197  15.195  13.070  1.00  3.48     0.117 A 
ATOM     32  C24 UNK     1       9.926  14.237  12.118  1.00  3.67     0.020 A 
ATOM     33  C25 UNK     1       8.939  13.304  12.312  1.00  3.52     0.017 A 
ATOM     34  C26 UNK     1       8.206  13.369  13.509  1.00  2.99     0.024 A 
ATOM     35  C27 UNK     1       8.517  14.373  14.438  1.00  2.81     0.098 A 
ATOM     36  C28 UNK     1       7.786  14.520  15.665  1.00  2.84     0.098 A 
ATOM     37  C29 UNK     1       6.716  13.671  15.977  1.00  3.31     0.026 A 
ATOM     38  C30 UNK     1       6.011  13.913  17.153  1.00  4.29     0.018 A 
ATOM     39  C31 UNK     1       6.381  14.965  17.937  1.00  4.50     0.020 A 
ATOM     40  C32 UNK     1       7.460  15.750  17.598  1.00  3.83     0.117 A 
ATOM     41  C33 UNK     1       7.137  12.494  13.886  1.00  3.08     0.076 A 
ATOM     42  C34 UNK     1       6.424  12.615  15.060  1.00  3.16     0.099 A 
ATOM     43  C35 UNK     1       5.601  10.940  14.042  1.00  3.27     0.139 A 
ENDROOT
BRANCH  43  44
ATOM     44  C36 UNK     1       4.794   9.760  13.709  1.00  3.28     0.010 A 
ATOM     45  C37 UNK     1       5.094   8.935  12.627  1.00  4.05     0.015 A 
ATOM     46  C38 UNK     1       4.326   7.834  12.355  1.00  4.73     0.001 A 
ATOM     47  C39 UNK     1       3.237   7.536  13.145  1.00  5.65     0.000 A 
ATOM     48  C40 UNK     1       2.905   8.367  14.182  1.00  5.33     0.001 A 
ATOM     49  C41 UNK     1       3.677   9.472  14.471  1.00  4.30     0.015 A 
ENDBRANCH  43  44
TORSDOF 1
