# Supplementary material for: Modeling and NMR Data Elucidate the Structure of a G-Quadruplex–Ligand Interaction for a Pu22T-Cyclometalated Iridium(III) System
Source: J Phys Chem B. 2024 Nov 19;128(47):11634–43. doi: 10.1021/acs.jpcb.4c06262 (PMC11613442; doi:10.1021/acs.jpcb.4c06262)
Supplement: Supplementary file 3 — jp4c06262_si_003.txt [file jp4c06262_si_003.txt]

@<TRIPOS>MOLECULE
IR.pdb
1 0 1 0 0
SMALL
NO_CHARGES


@<TRIPOS>ATOM
      1 IR         -5.5570    3.3000    6.3810 IR        1  IR    3.0000
@<TRIPOS>BOND
@<TRIPOS>SUBSTRUCTURE
     1  IR     1 TEMP           0**** ****0 ROOT
