# Supplementary material for: Modeling and NMR Data Elucidate the Structure of a G-Quadruplex–Ligand Interaction for a Pu22T-Cyclometalated Iridium(III) System
Source: J Phys Chem B. 2024 Nov 19;128(47):11634–43. doi: 10.1021/acs.jpcb.4c06262 (PMC11613442; doi:10.1021/acs.jpcb.4c06262)
Supplement: Supplementary file 4 — jp4c06262_si_004.txt [file jp4c06262_si_004.txt]

@<TRIPOS>MOLECULE
RES.pdb
75 81 1 0 0
SMALL
NO_CHARGES


@<TRIPOS>ATOM
      1 N1         -3.9460    3.7460    5.2160 nb      1 RES   -2.0000
      2 N2         -7.1180    3.1450    7.6870 nb      1 RES    0.0000
      3 N3         -5.0770    1.2110    6.4460 nb      1 RES    0.0000
      4 N4         -6.7620    2.4820    4.8140 nb      1 RES    0.0000
      5 N5         -8.2270   -1.9320    3.1840 nb      1 RES    0.0000
      6 N6         -6.8230   -2.9840    4.5530 nb      1 RES    0.0000
      7 H1         -6.4140   -3.6270    4.9490 hn      1 RES    0.0000
      8 C1         -4.4390    3.8710    9.1980 ca      1 RES    0.0000
      9 C2         -3.4040    4.2850   10.0370 ca      1 RES    0.0000
     10 C3         -2.2120    4.6890    9.5290 ca      1 RES    0.0000
     11 C4         -2.0180    4.7140    8.1740 ca      1 RES    0.0000
     12 C5         -3.0410    4.3320    7.3250 ca      1 RES    0.0000
     13 C6         -4.2650    3.9010    7.8100 ca      1 RES    0.0000
     14 C7         -2.8920    4.3260    5.8640 ca      1 RES    0.0000
     15 C8         -1.8270    4.8450    5.1500 ca      1 RES    0.0000
     16 C9         -1.8220    4.7500    3.7900 ca      1 RES    0.0000
     17 C10        -2.8470    4.1180    3.1470 ca      1 RES    0.0000
     18 C11        -3.8890    3.6210    3.8940 ca      1 RES    0.0000
     19 C12        -7.4540    2.0430    8.3680 ca      1 RES    0.0000
     20 C13        -8.4460    2.0300    9.3030 ca      1 RES    0.0000
     21 C14        -9.1380    3.1830    9.5480 ca      1 RES    0.0000
     22 C15        -8.8250    4.3140    8.8610 ca      1 RES    0.0000
     23 C16        -7.8110    4.3020    7.9160 ca      1 RES    0.0000
     24 C17        -7.3700    5.4290    7.1060 ca      1 RES    0.0000
     25 C18        -7.9850    6.6860    7.1280 ca      1 RES    0.0000
     26 C19        -7.5150    7.6870    6.3390 ca      1 RES    0.0000
     27 C20        -6.4420    7.4770    5.5290 ca      1 RES    0.0000
     28 C21        -5.7870    6.2500    5.5110 ca      1 RES    0.0000
     29 C22        -6.2460    5.1830    6.2840 ca      1 RES    0.0000
     30 C23        -4.1890    0.6270    7.2370 ca      1 RES    0.0000
     31 C24        -4.0460   -0.7410    7.2900 ca      1 RES    0.0000
     32 C25        -4.8200   -1.5660    6.5120 ca      1 RES    0.0000
     33 C26        -5.7530   -0.9640    5.6520 ca      1 RES    0.0000
     34 C27        -5.8480    0.4350    5.6300 ca      1 RES    0.0000
     35 C28        -6.7540    1.1180    4.7500 ca      1 RES    0.0000
     36 C29        -7.5720    0.4090    3.8610 ca      1 RES    0.0000
     37 C30        -8.3780    1.1390    2.9910 ca      1 RES    0.0000
     38 C31        -8.3270    2.5000    3.0330 ca      1 RES    0.0000
     39 C32        -7.5270    3.1460    3.9490 ca      1 RES    0.0000
     40 C33        -6.6370   -1.6530    4.7610 ca      1 RES    0.0000
     41 C34        -7.5180   -1.0170    3.9100 ca      1 RES    0.0000
     42 C35        -7.7900   -3.1020    3.5900 ca      1 RES    0.0000
     43 C36        -8.2950   -4.3900    3.1010 ca      1 RES    0.0000
     44 C37        -8.4150   -5.5040    3.9280 ca      1 RES    0.0000
     45 C38        -8.9030   -6.6870    3.4390 ca      1 RES    0.0000
     46 C39        -9.2700   -6.7920    2.1150 ca      1 RES    0.0000
     47 C40        -9.1100   -5.7170    1.2820 ca      1 RES    0.0000
     48 C41        -8.6300   -4.5180    1.7650 ca      1 RES    0.0000
     49 HC1        -5.3730    3.5290    9.6190 ha      1 RES    0.0000
     50 HC2        -3.5540    4.2840   11.1060 ha      1 RES    0.0000
     51 HC3        -1.4160    4.9900   10.1940 ha      1 RES    0.0000
     52 HC4        -1.0680    5.0320    7.7690 ha      1 RES    0.0000
     53 HC5        -1.0070    5.3220    5.6650 ha      1 RES    0.0000
     54 HC6        -1.0070    5.1750    3.2210 ha      1 RES    0.0000
     55 HC7        -2.8400    4.0100    2.0730 ha      1 RES    0.0000
     56 HC8        -4.6930    3.1100    3.3870 h4      1 RES    0.0000
     57 HC9        -6.9170    1.1270    8.1690 h4      1 RES    0.0000
     58 HC10       -8.6810    1.1240    9.8410 ha      1 RES    0.0000
     59 HC11       -9.9290    3.1950   10.2840 ha      1 RES    0.0000
     60 HC12       -9.3690    5.2270    9.0520 ha      1 RES    0.0000
     61 HC13       -8.8350    6.8600    7.7720 ha      1 RES    0.0000
     62 HC14       -7.9950    8.6540    6.3560 ha      1 RES    0.0000
     63 HC15       -6.0940    8.2750    4.8900 ha      1 RES    0.0000
     64 HC16       -4.9120    6.1220    4.8910 ha      1 RES    0.0000
     65 HC17       -3.5590    1.2440    7.8600 h4      1 RES    0.0000
     66 HC18       -3.3110   -1.1730    7.9540 ha      1 RES    0.0000
     67 HC19       -4.7150   -2.6400    6.5610 ha      1 RES    0.0000
     68 HC20       -9.0330    0.6350    2.2950 ha      1 RES    0.0000
     69 HC21       -8.9200    3.0790    2.3410 ha      1 RES    0.0000
     70 HC22       -7.5190    4.2260    3.9660 h4      1 RES    0.0000
     71 HC23       -8.1210   -5.4350    4.9650 ha      1 RES    0.0000
     72 HC24       -9.0010   -7.5410    4.0940 ha      1 RES    0.0000
     73 HC25       -9.6810   -7.7160    1.7370 ha      1 RES    0.0000
     74 HC26       -9.3640   -5.8090    0.2360 ha      1 RES    0.0000
     75 HC27       -8.5140   -3.6770    1.0980 ha      1 RES    0.0000
@<TRIPOS>BOND
     1    1   14 ar
     2    1   18 ar
     3    2   19 ar
     4    2   23 ar
     5    3   30 ar
     6    3   34 ar
     7    4   35 ar
     8    4   39 ar
     9    5   41 ar
    10    5   42 ar
    11    6    7 1
    12    6   40 ar
    13    6   42 ar
    14    8   13 ar
    15    8    9 ar
    16    8   49 1
    17    9   10 ar
    18    9   50 1
    19   10   11 ar
    20   10   51 1
    21   11   12 ar
    22   11   52 1
    23   12   13 ar
    24   12   14 1
    25   14   15 ar
    26   15   16 ar
    27   15   53 1
    28   16   17 ar
    29   16   54 1
    30   17   18 ar
    31   17   55 1
    32   18   56 1
    33   19   20 ar
    34   19   57 1
    35   20   21 ar
    36   20   58 1
    37   21   22 ar
    38   21   59 1
    39   22   23 ar
    40   22   60 1
    41   23   24 1
    42   24   29 ar
    43   24   25 ar
    44   25   26 ar
    45   25   61 1
    46   26   27 ar
    47   26   62 1
    48   27   28 ar
    49   27   63 1
    50   28   29 ar
    51   28   64 1
    52   30   31 ar
    53   30   65 1
    54   31   32 ar
    55   31   66 1
    56   32   33 ar
    57   32   67 1
    58   33   34 ar
    59   33   40 ar
    60   34   35 ar
    61   35   36 ar
    62   36   37 ar
    63   36   41 ar
    64   37   38 ar
    65   37   68 1
    66   38   39 ar
    67   38   69 1
    68   39   70 1
    69   40   41 ar
    70   42   43 1
    71   43   44 ar
    72   43   48 ar
    73   44   45 ar
    74   44   71 1
    75   45   46 ar
    76   45   72 1
    77   46   47 ar
    78   46   73 1
    79   47   48 ar
    80   47   74 1
    81   48   75 1
@<TRIPOS>SUBSTRUCTURE
     1 RES     1 RESIDUE           0**** ****0 ROOT
